# Supplementary material for: Serum Uric Acid as a Cardiovascular Risk Marker: Differential Effects of Ketogenic Diet and Intermittent Fasting in Postmenopausal Women
Source: Nutrients. 2026 Jun 12;18(12):1912. doi: 10.3390/nu18121912 (PMC13305224; doi:10.3390/nu18121912)
Supplement: Supplementary file 1 [file nutrients-18-01912-s001.zip]

Archive with 1 entries (1 files):
- nutrients-4267578-supplementary.pdf
